# Supplementary material for: Improved Equine Fecal Microbiome Characterization Using Target Enrichment by Hybridization Capture
Source: Animals (Basel). 2024 Jan 29;14(3):445. doi: 10.3390/ani14030445 (PMC10854943; doi:10.3390/ani14030445)
Supplement: Supplementary file 1 [file animals-14-00445-s001.zip]

Archive with 1 entries (1 files):
- animals-2788708-supplementary.pdf
